# Supplementary material for: A preliminary report on the feasibility of regression-based alignment of diagnostic thresholds for harmonized use of international classification criteria for antiphospholipid syndrome
Source: PLoS One. 2025 Jul 24;20(7):e0328229. doi: 10.1371/journal.pone.0328229 (PMC12289022; doi:10.1371/journal.pone.0328229)
Supplement: S5 Table — (XLSX) [file pone.0328229.s005.xlsx]

## Sheet: Data
	aCL IgG					aCL IgM					aβ2GPI IgG					aβ2GPI IgM
	MESACUP	QUANTALite	QUANTAFlash	EliA	BioPlex	MESACUP	QUANTALite	QUANTAFlash	EliA	BioPlex	QUANTALite	MEBLux	QUANTAFlash	EliA	BioPlex	QUANTALite	MEBLux	QUANTAFlash	EliA	BioPlex
APS 1	14.5	12	160.9	14	652	15.4	33.8	31.8	73	81	33.9	17.2	735.3	1.9	704	46.1	28.85	50	164	88.3
APS 2	7.9	7.6	12.4	26	ND	1.9	9.8	2.6	2	ND	1.6	0.05	9.1	0.7	1.5	ND	3.77	ND	0.8	1.8
APS 3	102.4	50.7	67.8	173	72	8.7	16.9	2.1	1.8	ND	36.7	1.2	134.9	11	79	ND	1.29	ND	1.4	ND
APS 4	104.9	82.5	1029.1	261	7480	6.6	22.1	8.3	18	7.6	125.2	208	6101	120	5710	5.6	4.77	7.8	4.3	8.6
APS 5	3.8	8.5	17.3	35	100.8	0.5	13.2	2.4	0.7	ND	2.1	3.2	94.6	1.1	55.2	ND	0.62	ND	0.7	ND
APS 6	27.6	14.7	20.2	3.8	11.3	2.8	11.1	2.8	2.5	ND	4.4	0.8	70.3	1.1	84	ND	6.7	ND	1	1.6
APS 7	216.2	170	1126.3	1318	10890	23.8	36.9	148	23	110.7	188.3	268.3	6101	137	10970	151.4	79.82	140.4	77	106.3
APS 8	37.3	27.7	32	56	38.1	58.7	100.8	89.4	48	76.7	15.4	5.1	139.7	3.4	52	87.7	82.21	58	36	78.9
APS 9	211	133.8	2025	256	6100	16.1	40.1	86.6	8.6	138.9	135	332.8	6101	135	7590	116.6	66.58	137.1	138	152.3
APS 10	10	10.9	167.7	5	860	5.4	12.7	2.4	1.9	ND	10.5	27.5	751.6	20	610	ND	6.19	ND	0.8	ND
APS 11	104.3	57.8	594.6	175	2050	10.2	22.3	9.3	4	10.9	110.2	76.3	2399.3	116	3690	14.3	8.72	9.2	11	17.8
APS 12	105.7	66.6	159.1	575	463	1.9	11.4	1.6	1.6	ND	22.6	42.4	1351.5	18	1155	ND	1.11	1.5	1.6	ND
APS 13	126	135.4	2.8	ND	ND	1.5	11.4	8	0.7	17.4	0.1	ND	ND	0.5	ND	8.6	10.08	1.7	2.9	13.8
APS 14	38.6	23.3	82.4	39	24.3	260	284.6	678.9	1691	1205	30.6	2.6	199.1	11	48.5	513.5	605.99	623.8	672	1319
APS 15	239.9	166.7	2025	1172	10290	7.8	22.7	10.1	20	13.2	211.1	627	6101	290	15460	8.7	8.04	11.2	7.6	15.3
APS 16	50.6	17.9	5.9	1.7	ND	5.5	16	2.8	2	2.3	0.1	ND	10.4	0.7	ND	ND	2.16	ND	1.5	2.4
APS 17	37.9	26.5	84.2	151	241	2.2	10.8	8.8	15	15	11.6	22.9	866.4	8.3	407	8.1	8.96	11.3	11	17.4
APS 18	29.4	11.4	2.9	1.4	ND	1.1	10.4	2.8	2	1.5	ND	ND	ND	0.7	ND	ND	2.34	ND	1.5	1.8
APS 19	72.7	51.3	707.9	53	1370	42.7	123.8	125.1	85	143.7	128.6	156	2083.5	95	3700	184.7	93.82	131	13	196
APS 20	14.4	12	17.7	37	2.7	1.9	11.2	10	12	11.4	0.8	0.05	25.3	1	2.6	0.6	8.29	5.4	8.5	12.9
APS 21	4.2	5.5	9.9	1.2	12.8	1.6	17.7	2.9	6	ND	1.6	0.1	33.8	6.5	1.5	ND	0.51	ND	1.2	ND
APS 22	33.8	23.1	10.6	6.7	ND	270.7	329.2	775	1390	14430	187.9	350.2	1340.9	80	13440	400.6	6000	842	1997	22800
APS 23	34.8	22.9	115.9	8.3	524	0.7	11.9	15.6	7.1	27.7	1.9	0.5	20.4	1.5	17.6	16.8	13.26	24.3	17	28.1
APS 24	234.7	161.6	2025	413	6510	1.9	10.2	2.5	3.2	ND	108.2	10.8	869.2	101	329	4.4	0.59	2	0.9	ND
APS 25	7.9	7.7	17.6	8.1	17.6	0.2	8.9	2.8	0.9	1.5	4	1.9	51.5	3.7	84.5	ND	2.97	2.6	1.3	1.9
APS 26	6.1	10.9	25.7	3.9	12.3	9.6	15	2.2	2	ND	3.2	0.1	20.3	1.5	ND	ND	0.85	ND	1	ND
APS 27	145.9	77.4	165.6	16	350	ND	7.7	ND	ND	ND	1.8	0.2	13.3	1	5.8	ND	0.15	ND	ND	ND
APS 28	194.2	115.9	2025	441	12140	17	41.5	29.5	43	19.2	162.9	420.3	6101	254	29400	21	13.92	19.9	14	18.2
APS 29	4.7	5.4	ND	ND	ND	1.9	8.7	2.5	2.6	1.7	1.9	0.1	13.6	0.7	3.5	ND	1.59	1.4	1.1	1.9
APS 30	7.6	7.8	16.7	13	4.1	1.1	10.6	4.8	1.5	ND	32.4	10.9	413.7	20	330	ND	1.47	2.6	1.2	2.2
APS 31	10.3	8.1	36.3	3.9	51.1	ND	7.3	ND	ND	ND	3.7	0.2	29.1	2.8	19.8	ND	ND	ND	0.1	ND
APS 32	208.6	176.6	2025	24	307000	3.2	8.6	2.2	6.9	ND	5.8	1.1	49.6	4.4	44.6	0.8	1.74	ND	1.8	1.7
APS 33	19.6	19.3	20.3	19	26.6	3.4	10.5	3.1	1.2	2.2	2.6	1.5	25.9	0.5	19.2	ND	2.9	1.8	0.8	4.8
APS 34	19.5	18.2	10.5	11	ND	6.2	12	5.1	9	6.4	5.9	11.9	293	11	292	3.3	4.34	7.2	6.1	6.9
APS 35	4.5	6.2	7.1	1.2	13.2	1.3	10.7	4.9	0.9	ND	280.7	262.1	6101	756	43200	ND	0.68	3.1	1.1	ND
APS 36	188.5	122.5	2025	392	9310	1.3	9.9	6.5	1.6	7.8	30.3	10.8	305	24	356	5.3	3.7	7.3	4.6	8.1
APS 37	3.6	5.2	8.3	1.9	3	2.6	9.7	1.8	2.3	ND	98.2	66.6	2456.6	168	2610	24.4	1.1	ND	0.9	ND
APS 38	31.9	19.3	95	35	111	0.3	7.9	1.3	3.3	ND	1.9	0.6	27.7	1.1	14.5	ND	0.66	ND	0.1	ND
APS 39	6.4	8.3	11.5	3.6	10.4	47	130.4	29.1	51	12	0.5	ND	7.6	1.2	2.4	60.4	14.94	14.6	17	26.1
APS 40	7.8	7.4	17.4	2.6	40.2	277.1	310.7	775	9.9	116.9	24	34.9	733.7	17	852	639.5	276.94	842	462	132
APS 41	8.3	7.9	11.3	3.9	10.8	1.9	9.2	1.9	0.4	ND	210.7	551.6	6101	371	21200	2.7	0.94	ND	0.9	ND
APS 42	23.5	15.7	60.5	6	111.3	0.6	8.1	1.9	0.6	ND	4	1.3	37.9	2	36.4	ND	1.05	ND	0.7	1.5
APS 43	255.7	192.4	2025	937	41400	1.9	13.5	3.8	6	4.4	14.4	0.8	40.5	3.4	17.3	ND	6.29	2.5	2.4	6.1
APS 44	33.4	18.8	96.9	53	306	10.2	16.3	4.1	4	6.1	11.7	54.9	481	9.7	2180	ND	3.9	4.5	4.1	7.7
APS 45	24.3	26.4	727	181	4450	7.8	17.1	5.3	4.2	4.9	215.1	1500	6101	386	47900	1.4	3.88	1.5	3.4	ND
APS 46	10.4	8.1	10.9	1	6.1	ND	6.9	ND	0.3	ND	0.6	0.2	ND	ND	1.8	ND	0.25	ND	ND	ND
APS 47	5	11.9	16.8	4.8	ND	1.9	15.4	1.6	25	ND	2.3	0.1	12.3	3.8	5	ND	7.33	ND	0.8	2.4
APS 48	105.1	86.7	509.7	31	15130	ND	7.2	ND	ND	ND	4.8	1.3	111.1	6.6	63.7	ND	0.07	ND	ND	ND
APS 49	5.7	8.1	13.1	24	11.1	8.3	15	2.9	3.9	ND	271.9	150	6101	704	312000	12.3	1.48	1.9	1.2	ND
APS 50	20.9	27.4	310.6	20	300	0.1	7.2	1.1	ND	ND	2.9	0.3	21.6	1	14.9	ND	0.75	ND	0.4	1.6
nonAPS 1	6.6	7.1	12.7	4.8	ND	1.3	10.2	ND	1	ND	0.7	ND	ND	0.8	ND	4.1	1.1	ND	2.7	ND
nonAPS 2	5.7	5.8	7.1	0.5	ND	0.6	8.7	2.4	0.8	1.6	1.2	ND	ND	1.3	ND	ND	1.55	ND	1.4	ND
nonAPS 3	3.7	5.3	5.4	2.7	ND	9.1	11.9	7.2	1	8	1	ND	ND	0.2	ND	ND	15.96	1.7	2.1	11.6
nonAPS 4	3.4	6.5	6.3	1.6	ND	4	25.1	14.3	11	8.2	1.2	ND	9.7	1.8	2.9	ND	11.22	ND	1.5	19.4
nonAPS 5	3	6.2	2.8	0.7	ND	2.3	14.3	6.8	1.2	8.4	1.3	ND	9.8	0.6	ND	2.9	6.56	3.2	1.1	8.2
nonAPS 6	5.5	8.3	14.1	3	ND	4.1	13.4	1.7	2.2	ND	0.8	ND	ND	0.8	ND	17.1	9.35	ND	1.2	ND
nonAPS 7	10.2	21.5	16.3	7.5	2.4	3.7	17.7	3.8	1.4	1.5	0.9	ND	ND	0.7	ND	21.2	1.35	1.9	1.7	2.6
nonAPS 8	3.5	6.1	6.5	3.4	ND	2.2	20.5	5.8	36	4.3	1	ND	ND	0.4	ND	ND	5.7	ND	1.1	3.5
nonAPS 9	3.1	5.7	10.2	0.5	ND	3.7	14.2	683.7	20	5350	1.1	0.57	40.1	0.4	19.2	80.9	2369.78	271	107	3860
nonAPS 10	4.5	59	ND	ND	ND	1.4	10.8	4.6	1.7	ND	19.2	ND	ND	0.7	ND	22.4	3.7	ND	1.1	2.1
nonAPS 11	8.1	11.4	3	21	ND	10.5	21.2	30.4	44	35.7	1.7	ND	16	0.5	6.4	19.6	15.87	16.2	10	36
nonAPS 12	7.2	9.6	4.6	5.7	ND	2	15.4	14.4	15	6.9	1.2	0.06	7.7	1.8	ND	3.7	24.31	2.1	2.7	7.8
nonAPS 13	4	6	5.4	0.7	ND	2.1	9.2	3.1	2.1	3.1	1.6	ND	ND	0.4	ND	ND	4.58	1.4	0.7	4.8
nonAPS 14	3.7	6.7	5.2	0.8	3.3	1.8	9.7	3	2.9	2.5	0.9	ND	10.3	0.8	ND	ND	3.53	ND	1.1	3.1
nonAPS 15	4.6	10.9	4.5	0.9	ND	1.1	11	1.8	2.1	ND	1.1	ND	ND	0.8	ND	ND	0.54	ND	1.2	ND
nonAPS 16	3.1	4.9	4.4	0.9	ND	4.9	10.1	1.2	0.5	ND	1.4	0.05	ND	3.9	ND	ND	0.65	ND	0.4	ND
nonAPS 17	3.7	5.5	9.1	1	ND	0.5	8.4	1.1	0.5	ND	1.2	ND	10.5	0.8	ND	ND	3.03	ND	0.4	ND
nonAPS 18	6.6	6.3	5	ND	ND	1.8	11.6	6.4	2.1	5.4	1.4	ND	7.5	1.2	ND	1.2	5.51	2.2	2.7	5.5
nonAPS 19	5.3	5.9	10.5	1.1	ND	1.4	8.6	1.6	0.1	ND	1	0.05	ND	0.7	ND	ND	0.47	ND	1.5	ND
nonAPS 20	3.1	6.2	3.2	0.6	ND	1.9	9.3	4.5	2.2	3.5	1.1	ND	24.2	2	ND	ND	4.85	2.2	1.3	5
nonAPS 21	3.6	5.4	3.8	1	ND	5	15.9	4.8	6.3	ND	1.9	ND	ND	0.3	ND	ND	3.56	1.4	0.8	3.1
nonAPS 22	4.3	5.8	4.9	1.5	ND	2.4	11.1	6.2	5.1	ND	1	ND	ND	0.5	ND	ND	2.2	2	1.8	ND
nonAPS 23	3.2	4.9	4	38	ND	1.1	8.8	1.8	0.9	ND	1.2	ND	ND	0.8	ND	ND	0.57	1.1	0.5	ND
nonAPS 24	3.8	5.8	4.8	3.1	ND	1	8.8	7.4	1.8	ND	0.6	ND	ND	0.4	ND	ND	0.81	3.9	0.8	ND
nonAPS 25	4.7	6.5	5.5	1	ND	2.1	9.8	1.3	0.2	ND	1	ND	ND	0.9	ND	ND	1.09	ND	0.3	ND
nonAPS 26	3.5	5.8	13.1	2	ND	0.6	10.2	ND	0.9	ND	1.7	ND	ND	0.5	ND	ND	0.99	ND	0.5	ND
nonAPS 27	8.9	7.8	6.5	3.1	ND	0.7	8.1	2.7	0.4	3.5	0.8	ND	ND	0.8	ND	ND	3.54	1.7	1.8	3.7
nonAPS 28	4.9	6.8	10	5.5	ND	2.2	15.3	31.9	14	55.9	1	ND	ND	0.3	3	45.2	37.84	46.5	12	55.3
nonAPS 29	4.1	6.9	6.1	0.9	ND	ND	7.7	1.6	0.2	1.9	0.7	ND	ND	0.5	ND	ND	1.2	ND	0.1	1.9
nonAPS 30	3.1	5	8.4	0.5	4.9	0.2	8.4	2.3	0.9	1.5	0.6	ND	ND	0.2	ND	ND	2.04	3.1	0.3	2.1
nonAPS 31	2.8	5.2	ND	0.7	ND	3.5	12	3	0.8	1.9	0.8	ND	8.1	0.9	ND	ND	1.79	2.5	0.4	2.3
nonAPS 32	2.9	5.1	5.1	0.8	ND	2.8	10.5	1.4	9.9	ND	0.7	ND	ND	0.8	ND	ND	0.8	ND	0.3	ND
nonAPS 33	3.9	5.6	3	2	ND	4.6	16.4	4.3	2.2	4.9	1	ND	ND	0.8	ND	0.7	5.89	ND	1	4.5
nonAPS 34	6.9	13.4	10.9	3.7	1.6	4	11.2	2.7	1.8	1.5	1.2	0.05	9.7	1.7	2.2	ND	2.09	ND	0.8	1.7
nonAPS 35	3.9	7.3	7.2	6.4	ND	2.5	16.6	20	3.9	22.5	0.9	ND	ND	0.6	2.1	30.5	22.57	8.7	5.2	22.4
nonAPS 36	6.3	6.3	ND	20	ND	1	12.2	10.9	2.4	ND	0.8	ND	ND	0.3	ND	ND	14.49	15.4	8.7	1.8
nonAPS 37	3.5	5.8	ND	0.9	ND	0.7	8.5	1.2	0.5	ND	0.6	ND	ND	0.7	ND	ND	0.74	ND	ND	ND
nonAPS 38	4.5	5.5	8.6	1.6	ND	3.2	10.2	1.4	0.4	ND	0.9	ND	ND	0.7	ND	ND	1.89	ND	0.4	ND
nonAPS 39	4.2	8.1	13.4	2	16.9	0.5	11.5	3.5	3.2	1.6	0.7	ND	7.9	1	ND	ND	2.47	2.1	1	2.1
nonAPS 40	7.2	9.8	14.9	7.1	ND	0.9	9.9	1.8	0.8	2	1	ND	ND	0.6	ND	ND	3.68	ND	0.7	2.4
nonAPS 41	6.3	7.3	5.2	4.9	ND	0.5	10.7	1.8	0.9	ND	37.4	ND	12.3	2.8	2.4	13.2	0.8	ND	2.2	ND
nonAPS 42	4.6	6.4	2.9	1.9	ND	4.1	16.2	5.3	25	ND	2.3	ND	ND	0.5	ND	16.7	5.5	1.4	1.9	ND
nonAPS 43	3	6.6	8.4	1.6	2.1	0.8	8.5	ND	0.3	ND	ND	ND	ND	0.2	ND	ND	0.34	ND	0.1	ND
nonAPS 44	4.5	8	ND	ND	ND	5.2	17.9	1.8	5.6	ND	0.8	ND	ND	0.6	ND	3.1	0.57	ND	0.9	ND
nonAPS 45	4.3	8.1	3.1	1.5	ND	0.1	5.8	4.9	1.2	2.1	ND	ND	ND	0.3	ND	ND	1.43	1.8	0.4	1.6
nonAPS 46	18	10.9	36	22	38	0.5	7.3	1.3	1.3	ND	0.1	ND	7.9	0.2	ND	ND	0.51	ND	0.3	ND
nonAPS 47	4.8	6.6	37.2	0.6	ND	1.8	15.8	1.9	6.2	ND	0.7	ND	ND	1.2	ND	ND	0.79	ND	1.1	ND
nonAPS 48	3.2	6.3	ND	0.5	ND	2.4	6.5	1	0.7	ND	9.6	1.1	91.5	25	43.7	ND	0.36	ND	0.6	ND
nonAPS 49	6.5	6.9	5.8	1.1	ND	0.1	4.9	ND	0.1	ND	0.8	0.06	7.6	0.6	ND	ND	0.2	ND	0.1	ND
nonAPS 50	2.8	5.4	ND	0.5	ND	1.8	25.4	1.6	1.8	ND	ND	ND	ND	0.1	ND	ND	1.48	ND	0.6	ND
